# Supplementary material for: cDNA Cloning of Feline PIWIL1 and Evaluation of Expression in the Testis of the Domestic Cat
Source: Int J Mol Sci. 2023 May 26;24(11):9346. doi: 10.3390/ijms24119346 (PMC10253428; doi:10.3390/ijms24119346)
Supplement: Supplementary file 1 [file ijms-24-09346-s001.zip]

Archive with 1 entries (1 files):
- ijms-1956738-supplementary.pdf
